# Supplementary material for: A Mutation in LTBP2 Causes Congenital Glaucoma in Domestic Cats (Felis catus)
Source: PLoS One. 2016 May 5;11(5):e0154412. doi: 10.1371/journal.pone.0154412 (PMC4858209; doi:10.1371/journal.pone.0154412)
Supplement: S1 Table — Primers were tested to determine informativeness of the STRs and for yield of expected amplicon length. The third tab in this spreadsheet shows PCR primer pairs that enabled the amplification of all exons of the feline LTBP2 gene. (XLSX) [file pone.0154412.s003.xlsx]

## Sheet: Candidate genes
Candidate gene primers									LOD score
Target	Forward	Reverse	Size(bp)	Repeat Unit	Position (Chr)				Recombination Fraction
MYOC							0	0.01	0.05	0.1	0.2	0.4
MYOC-STR-4	TGCTTCCAATGCAGAAAGTG	TGCTGTTTCAAAGGGACACA	246	TG(14)	F1:13,936,869-13,937,114		- infinity	-22.163	-10.11	-5.38	0.063	0.436
PITX2
PITX2-STR-3	CCAGCAACTGTTTGACCAGA	TTTGAATGATGCCTCAAGGA	213	AC(17)	B1:113,113,202-113,113,414		- infinity	-29.066	-14.232	-8.314	-3.194	-0.04
OPTN
OPTN-STR-2	CACGCTGCATGAAATATCCTT	AAAGGCATCTCAGTGTTCTGATT	242	AGAA(13)	B4:12,364,039-12,364,280		- infinity	-28.742	-15.063	-9.442	-4.312	-0.516
PAX6
PAX6-STR-2	TCTTGGTTTTGGCTCAGGTT	TCCAAATCATGGCCACAGTA	183	TC(17)	D1:86,242,622-86,242,832		- infinity	-34.72	-18.33	-11.598	-5.441	-0.758
CYP1B1
CYP1B1-STR-1	GACCCACAGGTCTCAGGAAA	ACACTGCCAGATGTCACCAA	197	TG(20)	A3:109,690,901-109,691,097		- infinity	-24.848	-13.136	-8.365	-3.918	-0.522
SH3PXD2B
SH3PXD2B-STR-2	CCGACTCCTGATTTCAGCTC	AGCAAGACCCCACTTGAAGA	233	TC(15)	A1:177,499,608-177,499,840		- infinity	-14.253	-6.289	-3.22	-747	0.3178
FOXC1
FOXC1-STR-1	TGGCTAGTCAGCAAAACAGG	AGTGCAGGCATAGACCTTGG	167	GA(15)	B2:28,554,111-28,554,277		- infinity	-38.228	-19.878	-12.423	-5.708	-0.755

## Sheet: LTBP2 STR
LTBP2 STR
Target	Forward	Reverse	Size(bp)	Repeat Unit
FCA391	GCCTTCTAACTTCCTTGCAGA	TTTAGGTAGCCCATTTTCATCA
PS104	GGGGTGGGATTAAAATGGAG	AGGGAAATTTCACCCCAAAT	214	TC(17)
PS110-2	CCTCCATGTTCATAGCAGCA	TGGCAAGATGTCCTTGTTTTT	224	AC(23)
B3-110-1	CAAAATGTTGCTGCCTTTCA	AGAGTAGGTCCCAGTGCATGA	200	TTCC(14)
B3-118-1	CACTGCTGCCTAGGGAACTC	TGATTCCCCTTGGCTTTCTA	229	AG(25)
LTBP2_L2	TCAATTGCTGATTGAGGTTCC	TCCCTCCCTCTCTTTCTTCC	230	GAAA(12)
LTBP2-L1	CCCATCCTTCCTTCCTGTCT	CCCGAGATCAAAAGTCACG	249	TTCT(17)
LTBP2-L5	CAGGTAGGCTTGTGCTTCCT	CACAGTCCGTGAGTTCAAGC	226	TC(20)
LTBP2-L4	GCTTCGGATTCTGTGTCTCC	GAAGCCTGCCTTCACAGATG	200	AAG(15)
PS126	CACATGATGAGTGCCAAAGC	AAATTTTTCCGGGAGGGTAA	186	GT(22)
PS130	TTGCCTTCCTATTGGACACC	GGGAAGCTAGGAATAACAGCA	241	GAAAA(15)
FCA88	AGGAAAATGAAGTCAAGAAAATGG	TTTTTCTTTTTCCCGTAATACACA
PS132	GCCTCTGGGTCTCTGTTGAA	CTCTTTCACACCTGCTCTTCC	176	CA(19)
PS134	GTCCCATGATGGATTTGTCC	CAGACTGGGTGGCTTAAACA	249	TCTT(14)
PS136	TGACCATACCATGGTTCCAA	AAAACAGAGCCGAACTATGCT	244	TG(14)

## Sheet: LTBP2 sequencing primers
Cat latent transforming growth factor beta binding protein 2
Exon	Forward	Reverse	Ann. Temp(C°)	Size(bp)
1	CCGCCAAGGTGTACAGTCTGTT	AGATGCATCTGCCTTGGCATTCTG	62.4	754
2	ACCACTCTGAGCACCCTGTG	AATCTCCTCCCTTCCACCAT	60	205
3	CCTCATCCCTCTCCCTGTCT	AGGTCCCACTGAGGACTTACC	59	295
4	CAATGAAACAGGGGTGCTCT	CAGGCCTGAGAGTTCTGGAG	60	151
5	TGGTAAACCCCTGTACCATGA	ATGCTCTGCTCTTCCAGGAC	65	265
6	GGACCCAAGCCCTCTCTC	AGCCATCTCAGGGGGAAG	60	220
7	CTTCTGCCAGCAGTCACCTT	TGTCCTTACCCAGTGCATCC	65	279
8	GGGTCCCTGTTTGCCGGCTC	GCCCTCTCCTCACTCGGGCA	58.6	488
9	CTCCTGTCTCGGGTTTTCCT	CTAGACCCTGGCACCTAGCA	60	207
10	GCCAGGGAAGGGATTGCAGCC	AGTGCCCCGGCACCATCAGA	65	313
11	GCTCGCTCACCTCCTCCA	GACCCTGAGGATCCCATCTT	66.3	212
12	CACCTGCGGTGTCTGTTG	AGAGCTGAGACCAGGCAAGA	59	216
13	ACCTCTCAGCTTGGCTTCTG	TTTGAGGGAGAAGGGGAATC	60	300
14	GCTCATGCTCTCACCTTTCC	CCAGCGTCTCTCCAGGTAAC	59.5	187
15	AGGGGTGAGTGTGATGGAAG	TCAGCCCAGGGTACAAACTC	60.2	182
16	TGGCTCATCTGCTCTCTCCT	GCTCTGACCAGCCACACTTC	60	185
17	TCGCTCCCTTATGACCTCTG	CTGGACTCTTGGCTCTGTCC	60	223
18	GGTGCCCAAAGAAAGGTCTC	CCAGGGATGAGGCAGACTT	60	207
19	CCAACCCAGGACTCGTTTC	GGGCCAAGAGATGAGTAGGG	60	204
20	TGACCAAGGGTGGAGATGTT	ATCTCCTTCCCTCCCTGTGT	60	233
21	AGTTTGGAGGCGAGGATAGAAGGA	CCAGATGCGTAGTCACCTTTCCAA	60.5	606
22	GTCCCACACAGAACCCAATG	ATATTCCTGGTCCCCCTCTG	60	198
23	GTGACTGGCTGGCTGTCTG	TCTCTAAGGGTGGTGGGTTG	59.9	234
24	CTGTTGGTTCCTGTCCTGGT	CACTCATTGTCCACGGTTCC	60	235
25	ACACCGCTGCCTACCTTCT	GGGCCAGGAGCACTTTATTT	65	243
26	GCCTGCTGACAAATGTCTCT	TAGTCCCAGGGAGCTGAGG	58.1	240
27	AGCAGTGACCTGCCCACTT	CTCCGACTCCCCATTCCTAC	60	203
28	CTAGTCCCCACTGTCCCACA	CCAGGACAGCCAAAATCTGT	60.2	235
29	CGTCTTCTCCACCCACAAG	CTTTGTAAGCCGCAGAGTGG	59.2	246
30	GAGAGCCACGGACAGACAGT	CTGCAGAGCTGACACTGAGG	60	281
31	AAGGGTCCCAAATCCTCAGT	GAGGAGGGTCTCTAGGGAGGT	60	217
32	CTTCGCACTGCTTCTCACCT	GAGCTCCCAGCAAGAATGG	60.8	239
33	CCCCCACATCCCCCTTCCGT	CCCGCCACTCCAGGCCTACT	65	197
34	ACACCTGTTGGAAAGGCATC	CCACTCTGTCCCCAGACAAT	59.6	710
35	CCCCGGGGAAATGAGCCTGG	GCCCGCCGCTTCCCCATTTT	61.6	402
36	AAGGCCTCAGCTTCCTTCTG	TGGGCCACTCACATCACA	63.4	209
37A	TTCCCCACAGCTCTCTCTTC	GAAGCTCAGCCAGAGCCTAA	67	365
37B	GTGAAGAAGCAGGCAGAAGG	CTGGGAAAGGGTATCTGCAA	67	297
